# Supplementary material for: Therapeutic sensitivity to standard treatments in BRCA positive metastatic castration-resistant prostate cancer patients—a systematic review and meta-analysis
Source: Prostate Cancer Prostatic Dis. 2022 Dec 12;26(4):665–72. doi: 10.1038/s41391-022-00626-2 (PMC10638083; doi:10.1038/s41391-022-00626-2)
Supplement: Supplementary file 6 — Supplementary Tables 2-8 [file 41391_2022_626_MOESM6_ESM.xlsx]

## Sheet: Legends
	Supplementary Table legends
	Supplementary Table 1 – PRISMA Checklist
	Supplementary Table 2 – Definitions of Outcomes
	Supplementary Table 3 – Definitions of Progression-Free Survival
	Supplementary Table 4 – Data adjustments
	Supplementary Table 5 – Individual Patient Data
	Supplementary Table 6 – Joanna Briggs Checklist for Prevalence Studies Risk of Bias Tool
	Supplementary Table 7 – Joanna Briggs Checklist for Checklist for Randomized Controlled Trials Risk of Bias Tool
	Supplementary Table 8 – Joanna Briggs Checklist for Checklist for Cohort Studies Risk of Bias Tool

## Sheet: Supplementary Table 1
	Supplementary Table 1 – PRISMA Checklist
	Attached separately in doc

## Sheet: Supplementary Table 2
		Supplementary Table 2 -Definitions of Outcomes
		Author	Year	Study Type	PSA50 definition	Data extraction	PFS definition	Data extraction	OS definition	Data extraction	Outcomes assessed	ToT
		Annala	2018	RCT	PSA decline ≥ 50% (PSA50) from baseline	Individual patient data	1st line: A. In patients without a PSA decline: A PSA that is ≥ 25% and ≥ 2 ug/L above baseline after ≥ 12 weeks of study treatment. B. In patients with a PSA decline at any time on first-line therapy: A PSA increase of ≥ 25% and ≥ 2 ug/L above nadir, confirmed by a repeat measurement ≥ 28 days later (confirmed rising trend). 2nd line: Symptomatic or clinical progression that, in the opinion of t…	Individual patient data	Time to death	Individual patient data	PSA50; PFS; OS	no
		Annala	2021	RCT	PSA decline ≥ 50% (PSA50) from baseline	Individual patient data	1st line: A. In patients without a PSA decline: A PSA that is ≥ 25% and ≥ 2 ug/L above baseline after ≥ 12 weeks of study treatment. B. In patients with a PSA decline at any time on first-line therapy: A PSA increase of ≥ 25% and ≥ 2 ug/L above nadir, confirmed by a repeat measurement ≥ 28 days later (confirmed rising trend). 2nd line: Symptomatic or clinical progression that, in the opinion of t…	Individual patient data	Time to death	Individual patient data	PSA50; PFS; OS	no
		Annala	2017	Observational Cohort			Rise in serum prostate-specific antigen (PSA) of 25% or greater and an absolute increase of 2 ng/ml or more from the documented nadir	Individual patient data from figure			PFS	no
		Castro	2019	Observational Cohort	PSA decline ≥ 50% (PSA50) from baseline (PCWG 2)	Data from table	PFS was defined as the time from initiation of treatment to disease progression in bone or soft tissue according to radiographic criteria (PCWG2 and RECIST 1.1) or by symptoms according to clinical criteria (Worsening prostate cancer–related pain, ECOG deterioration by two or more points, cord compression, initiation of new treatment line, pathologic fracture related to prostate cancer, death), w…	Data from table			PSA50; PFS	no
		De Bono	2020	RCT			rPFS based on blinded independent central review	Kaplan-Meier read based			PFS	no
		Dong	2021	Observational Cohort	PSA decline ≥ 50% (PSA50) from baseline	Individual patient data	Defined as the time from the date of treatment initiation to confirmed prostate-specific antigen (PSA) increase, clinical or radiographic progression, or death	Individual patient data			PSA50; PFS	no
		Gallagher	2012	Retrospective	PSA decline ≥ 50% (PSA50) from baseline	Individual patient data			Time to death	Individual patient data	PSA50; OS	no
		Hussain	2018	RCT	PSA decline ≥ 50% (PSA50) from baseline	Individual patient data	PSA: 25% increase over baseline or nadir whichever is lower and an increase in the absolute value of PSA level by 2 ng/ml that is confirmed by another PSA level at no less than 4 weeks interval. Radiologic, or pain.	Individual patient data			PSA50; PFS	no
		Kwon	2021	Retrospective	PSA decline ≥ 50% (PSA50) from baseline	Data from table			Time to death	Kaplan-Meier read based	PSA50; OS	yes
		Mateo	2018	Retrospective			Defined as the time from start of a treatment to RECIST OR PSA progression OR start of a new therapy for clinical progression	Kaplan-Meier read based			PFS	no
		McKay	2021	Observational Cohort	PSA decline ≥ 50% (PSA50) from baseline	Data from article					PSA50	no
		Nientiedt	2017	Retrospective	PSA decline ≥ 50% (PSA50) from baseline	Data from article					PSA50	no
		Sokolova	2021	Retrospective	PSA decline ≥ 50% (PSA50) from baseline	Data from article					PSA50	yes
		Torquato	2019	Observational Cohort	PSA decline ≥ 50% (PSA50) from baseline	Individual patient data	Increase in PSA by ≥25% compared to baseline or nadir PSA OR radiographic progression OR death from prostate cancer	Individual patient data	Time to death	Individual patient data	PSA50; PFS; OS	no
		Wyatt	2016	Observational Cohort	PSA decline ≥50% from baseline confirmed ≥3weeks later	Individual patient data	PFS: classified as radiological (as defined by Prostate Cancer Working Group 2 criteria) 16 or clinical (defined as worsening disease-related symptomsnecessitating a change in anticancer therapy and/or deterioration in Eastern Cooperative Group performance status ≥2 levels)	Individual patient data			PSA50; PFS	no
		Zhao	2022	Observational Cohort	PSA response	Individual patient data	Increase in the PSA level of ≥25% above the nadir (and by ≥2 ng/mL) during definitive therapy at CRPC, with confirmation 4 weeks later	Individual patient data			PSA50; PFS	no

## Sheet: Supplementary Table 3
		Supplementary Table 3 – Definitions of Progression-Free Survival
		Author	Year	Definiton of PFS (type of progression)
				PSA	Radiologic	Clinical	ECOG	Death
		Annala	2018	x				x
		Annala	2021	x	x	x		x
		Torquato	2019	x	x			x
		Dong	2021	x	x	x		x
		Zhao	2022	x
		Hussain	2018	x	x	x (pain)		x
		Wyatt	2016		x	x	x
		Castro	2019		x	x	x	x
		Annala	2017	x
		Mateo	2018	x	x	x
		De Bono	2020		x

## Sheet: Supplementary Table 4
		Supplementary Table 4 – Data adjustments
		To decrease potential bias, the following data adjustments have been made:
		Annala 2018	patient 152 was excluded due to inconsistent reporting of mutation.
		Annala 2021	OS for the second treatment line was estimated based on the following equasion: OSfirst treatment line-PFSfirst treatment line.
		Annala 2017	as additional cases were reported besides the study population from Annala 2018, we considered as overlaps those cases where the same mutations occurred between the two reported populations. Therefore we excluded patient AC121, VCC106, VCC059 and VCC177 from the evaluation.
		Kwon 2021	as additional cases were reported besides the study population from Annala 2018, we identified the overlaps if the same mutations occurred between the two reported populations. After this, we subtracted the PSA50 responses of cases of Annala 2018 from Kwon 2021.

## Sheet: Supplementary Table 5
				Supplementary Table 5 - Individual patient data
					Baseline														Mutation
Study	ID	Therapy	Source	Treatment line	Age	ECOG	PSA	Node met	Bone met	Visceral met	Lung met	Liver met	Other met	PSA 50	PFS (months)	Censored	OS (months)	Censored	Germline	Somatic	HUGO
Annala 2018	Annala198	Abi	IPD	1	70	0	52	0	1	0	0	0	0	0	0.918033	1	2.72131	0	0	1	BRCA2
Annala 2018	Annala048	Enza	IPD	1	81	2	1060	0	1	0	0	0	0	na	0.360656	1	0.360656	1	0	1	BRCA2
Annala 2018	Annala051	Enza	IPD	1	76	2	365.1	1	1	0	0	0	0	0	0.688525	1	7.60656	1	0	1	BRCA2
Annala 2018	Annala059	Abi	IPD	1	73	1	320	0	1	0	0	0	0	na	0.885246	0	9.90164	1	1	0	BRCA2
Annala 2018	Annala179	Abi	IPD	1	57	0	5.8	0	1	0	0	0	0	0	0.885246	1	6.16393	0	1	0	BRCA2
Annala 2018	Annala155	Abi	IPD	1	65	0	146	1	0	0	0	0	0	1	4.55738	1	10.9508	0	1	0	BRCA2
Annala 2018	Annala177	Enza	IPD	1	72	2	110	0	1	1	1	1	0	na	0.885246	1	1.21311	1	1	0	BRCA2
Annala 2018	Annala180	Enza	IPD	1	68	0	10	1	1	0	0	0	0	0	1.83607	1	4.09836	0	1	0	BRCA2
Annala 2018	Annala121	Enza	IPD	1	81	0	10.2	0	1	0	0	0	0	1	2.62295	1	5.47541	0	1	0	BRCA2
Annala 2018	Annala106	Enza	IPD	1	49	1	21	0	0	1	0	1	1	1	5.67213	1	7.5082	0	1	0	BRCA2
Annala 2018	Annala018	Abi	IPD	1	69	1	110	1	1	1	1	1	1	1	1.86885	1	4.68852	1	0	1	BRCA2
Annala 2018	Annala035	Enza	IPD	1	82	2	273.1	1	1	0	0	0	0	1	6.22951	1	10.918	1	0	1	BRCA2
Annala 2018	Annala044	Enza	IPD	1	60	1	20	1	1	0	0	0	1	1	2.85246	1	9.80328	0	0	1	BRCA2
Annala 2018	Annala046	Enza	IPD	1	67	1	13.3	0	0	1	0	1	0	0	1.70492	1	8.59016	1	0	1	BRCA2
Annala 2018	Annala072	Enza	IPD	1	78	1	78	1	1	0	0	0	1	1	4.72131	1	7.18033	1	0	1	BRCA1
Annala 2018	Annala085	Enza	IPD	1	84	0	55.1	0	1	0	0	0	0	1	7.96721	1	20.4918	0	0	1	BRCA2
Annala 2018	Annala093	Enza	IPD	1	71	0	36.3	0	1	0	0	0	0	1	11.3443	1	15.2787	0	0	1	BRCA2
Annala 2018	Annala099	Enza	IPD	1	84	1	91.4	0	1	0	0	0	1	1	3.37705	1	9.93443	1	0	1	BRCA2
Annala 2018	Annala111	Abi	IPD	1	57	1	68	0	1	0	0	0	0	0	0.918033	1	4.13115	1	0	1	BRCA1
Annala 2018	Annala124	Abi	IPD	1	68	2	38.9	0	1	0	0	0	0	1	6.19672	1	11.9344	0	0	1	BRCA2
Annala 2018	Annala132	Abi	IPD	1	75	2	127.3	0	1	0	0	0	0	0	1.67213	1	12	1	0	1	BRCA2
Annala 2018	Annala136	Abi	IPD	1	73	1	132.5	0	1	0	0	0	0	0	3.54098	1	7.77049	1	0	1	BRCA1
Annala 2018	Annala146	Abi	IPD	1	62	2	102.9	1	1	1	1	0	0	0	1.04918	1	2.65574	1	0	1	BRCA2
Annala 2018	Annala151	Enza	IPD	1	72	2	38	1	1	1	1	1	0	1	2.72131	1	9.37705	1	0	1	BRCA2
Annala 2018	Annala156	Enza	IPD	1	76	2	145.5	0	1	0	0	0	0	0	1.83607	1	3.34426	1	0	1	BRCA2
Annala 2018	Annala168	Enza	IPD	1	88	1	245	0	1	0	0	0	0	1	1.40984	0	4.62295	1	0	1	BRCA1
Annala 2018	Annala193	Abi	IPD	1	67	1	46	0	1	0	0	0	0	0	1.34426	1	3.27869	1	0	1	BRCA2
Annala 2021	AnnalaII051	Abi	IPD	2	77	2	1604	1	1	0	0	0	0	0	0.852459	1	7.60656	1	0	1	BRCA2
Annala 2021	AnnalaII179	Enza	IPD	2	57	0	19	0	1	0	0	0	0	0	3.37705	1	20.918	0	1	0	BRCA2
Annala 2021	AnnalaII155	Enza	IPD	2	65	0	93.8	1	0	0	0	0	0	na	8.98361	1	25.4426	0	1	0	BRCA2
Annala 2021	AnnalaII121	Abi	IPD	2	81	0	13.3	0	1	0	0	0	0	0	0.786885	1	17.5082	1	1	0	BRCA2
Annala 2021	AnnalaII106	Abi	IPD	2	50	1	2.2	0	0	1	0	1	1	na	1.77049	1	30.7213	0	1	0	BRCA2
Annala 2021	AnnalaII180	Abi	IPD	2	68	0	22	1	1	0	0	0	1	na	0.852459	1	16.2295	1	1	0	BRCA2
Annala 2021	AnnalaII018	Enza	IPD	2	69	1	160	1	1	1	1	1	0	na	0.918033	1	4.68852	1	0	1	BRCA2
Annala 2021	AnnalaII035	Abi	IPD	2	83	1	55.4	1	1	0	0	0	0	0	1.7377	1	10.918	1	0	1	BRCA2
Annala 2021	AnnalaII044	Abi	IPD	2	61	1	26.3	1	1	0	0	0	0	na	1.67213	1	27.1148	1	0	1	BRCA2
Annala 2021	AnnalaII046	Abi	IPD	2	67	2	23.7	0	0	1	0	1	0	0	1.80328	1	8.59016	1	0	1	BRCA2
Annala 2021	AnnalaII093	Abi	IPD	2	72	1	9.2	0	1	0	0	0	0	0	2.7541	1	24.9836	1	0	1	BRCA2
Annala 2021	AnnalaII099	Abi	IPD	2	85	1	59.2	0	1	0	0	0	0	na	0.95082	1	9.93443	1	0	1	BRCA2
Annala 2021	AnnalaII124	Enza	IPD	2	69	1	8.1	0	1	0	0	0	0	0	2.52459	1	16.918	1	0	1	BRCA2
Annala 2021	AnnalaII132	Enza	IPD	2	75	1	444.2	0	1	0	0	0	0	1	3.47541	1	12	1	0	1	BRCA2
Annala 2021	AnnalaII136	Enza	IPD	2	73	1	166.5	0	1	0	0	0	0	0	1.86885	1	7.77049	1	0	1	BRCA1
Annala 2021	AnnalaII151	Abi	IPD	2	72	2	63	1	1	1	1	1	0	0	1.80328	1	9.37705	1	0	1	BRCA2
Annala 2021	AnnalaII156	Abi	IPD	2	76	2	312.3	1	1	0	0	0	0	na	0.52459	1	3.34426	1	0	1	BRCA2
Wyatt 2016	WyattVC-001	Enza	IPD	3	72	2	10.25	0	1	0				0	1.70845	1			1	0	BRCA2
Wyatt 2016	WyattVC-022	Enza	IPD	2	71	2	2900	1	1	0				0	2.89123	1			1	0	BRCA2
Wyatt 2016	WyattVC-085	Enza	IPD	1	61	1	45	0	1	0				0	1.87273	1			1	0	BRCA2
Torquato 2019	TorquatoJHU_29	Abi	IPD	2	74				1	0				0	1.5082	1	26.1639	1	0	1	BRCA2
Torquato 2019	TorquatoJHU_42	Abi	IPD	1	67				1	0				1	4.36066	1	8.95082	0	0	1	BRCA2
Torquato 2019	TorquatoJHU_46	Abi	IPD	2	61				1	0				1	37.3443	0	37.3443	0	0	1	BRCA2
Torquato 2019	TorquatoJHU_80	Abi	IPD	1	68				1	0				1	2.52459	1	24.7541	0	1	0	BRCA2
Torquato 2019	TorquatoJHU_91	Abi	IPD	3	60				1	0				1	8.88525	1	17.7705	1	0	1	BRCA2
Torquato 2019	TorquatoJHU_98	Abi	IPD	1	61				1	0				0	2.7541	1	12	0	1	0	BRCA2
Torquato 2019	TorquatoJHU_99	Abi	IPD	1	66				1	0				0	1.31148	1	16.5246	1	1	0	BRCA1
Torquato 2019	TorquatoJHU_30	Enza	IPD	3	51				1	0				1	7.57377	1	10	1	0	1	BRCA2
Torquato 2019	TorquatoJHU_59	Enza	IPD	2	64				0	0				1	23.7377	0	23.7377	0	1	0	BRCA2
Torquato 2019	TorquatoJHU_64	Enza	IPD	1	65				1	0				0	5.04918	1	10.3934	1	0	1	BRCA1
Torquato 2019	TorquatoJHU_88	Enza	IPD	1	60				0	0				1	8.2623	1	21.2131	0	0	1	BRCA2
Torquato 2019	TorquatoJHU_100	Enza	IPD	1	89				1	0				1	14.7213	0	14.8525	0	0	1	BRCA2
Gallagher 2012	Gallagher1	Doc	IPD	1	77		3							0			4.1	0	1	0	BRCA1
Gallagher 2012	Gallagher2	Doc	IPD	1	82		44							1			16.9	0	1	0	BRCA1
Gallagher 2012	Gallagher3	Doc	IPD	1	88		199							0			2.1	0	1	0	BRCA1
Gallagher 2012	Gallagher4	Doc	IPD	1	59		811							1			8.1	0	1	0	BRCA2
Gallagher 2012	Gallagher7	Doc	IPD	1	72		250							1			17.4	0	1	0	BRCA2
Dong2021	DongRJ26	Doc	IPD	1	67		10.9	1	1	0				1	9.63	1	33.9016	0	1	1	BRCA2
Dong2021	DongRJ78	Doc	IPD	2	72		32.7	1	1	0				1	9	1	14.7213	0	0	1	BRCA2
Dong2021	DongSY2	Doc	IPD	2	64		35.2	1	1	0				1	6	1	14.2295	0	0	1	BRCA2
Dong2021	DongRJ1	Doc	IPD	2	79		0.152	1	1	0				0	1.33	1	35.8361	0	0	1	BRCA2
Dong2021	DongRJ20	Doc	IPD	1	64		25.6	1	1	0				0	10	1	34.5246	0	0	1	BRCA2
Dong2021	DongRJ24	Doc	IPD	2	70		107.4	1	1	0				0	5.13	1	36.1311	0	0	1	BRCA2
Dong2021	DongRJ68	Doc	IPD	2	74		32	1	1	0				0	3	0	14.0328	0	0	1	BRCA2
Dong2021	DongRJ17	Doc	IPD	1	78		0.154	1	1	0				0	6	1	33.8361	0	1	0	BRCA2
Dong2021	DongRJ16	Doc	IPD	1	67		5.5	1	1	0				1	9.7	1	34.3934	0	1	0	BRCA2
Dong2021	DongRJ27	Abi	IPD	2	62		0.152	1	1	0				0	3.27	1	29.8689	0	0	1	BRCA2
Dong2021	DongFY3	Abi	IPD	1	69		151.3	1	1	0				0	5	0	13.9016	0	0	1	BRCA2
Dong2021	DongRJ19	Abi	IPD	1	84		10.6	1	1	0				1	10.9	1	34.4918	0	0	1	BRCA2
Dong2021	DongSY4	Abi	IPD	2	59		0.8	1	1	0				1	15	0	14.1639	0	0	1	BRCA2
Dong2021	DongSY21	Abi	IPD	1	63		3.4	1	1	0				0	3	1	6.13115	0	1	0	BRCA2
Dong2021	DongRJ117	Abi	IPD	1	70		1.2	1	0	0				0	4	0	10.4918	0	1	0	BRCA2
Zhao2021	ZhaoHX006	Abi	IPD	1	<70		50<		1					0	9.6	0			0	1	BRCA2
Zhao2022	ZhaoHX028	Abi	IPD	1	<70		50<		1					0	4.03	1			1	0	BRCA2
Zhao2022	ZhaoHX036	Abi	IPD	1	<70		50<		1					0	3	0			1	0	BRCA2
Zhao2022	ZhaoHX063	Abi	IPD	1	70<		50<		1					1	2.1	0			1	0	BRCA2
Zhao2022	ZhaoHX082	Abi	IPD	1	70<		50<		1					0	22.23	0			0	1	BRCA1
Zhao2022	ZhaoHX086	Abi	IPD	1	<70		50<		1					0	10.63	0			1	0	BRCA2
Zhao2022	ZhaoHX119	Abi	IPD	1	70<		50<		1					1	1.37	0			0	1	BRCA2
Zhao2022	ZhaoHX171	Abi	IPD	1	70<		<50		1					1	9.37	0			0	1	BRCA2
Mateo2018	MateoDOC1	Doc	eIPD	na											0.732	na			1	0	BRCA2
Mateo2018	MateoDOC2	Doc	eIPD	na											2.155	na			1	0	BRCA2
Mateo2018	MateoDOC3	Doc	eIPD	na											2.739	na			1	0	BRCA2
Mateo2018	MateoDOC4	Doc	eIPD	na											3.067	na			1	0	BRCA2
Mateo2018	MateoDOC5	Doc	eIPD	na											3.504	na			1	0	BRCA2
Mateo2018	MateoDOC6	Doc	eIPD	na											4.015	na			1	0	BRCA2
Mateo2018	MateoDOC7	Doc	eIPD	na											4.087	na			1	0	BRCA2
Mateo2018	MateoDOC8	Doc	eIPD	na											4.159	na			1	0	BRCA2
Mateo2018	MateoDOC9	Doc	eIPD	na											4.267	na			1	0	BRCA2
Mateo2018	MateoDOC10	Doc	eIPD	na											4.813	na			1	0	BRCA2
Mateo2018	MateoDOC11	Doc	eIPD	na											5.688	na			1	0	BRCA2
Mateo2018	MateoDOC12	Doc	eIPD	na											6.345	na			1	0	BRCA2
Mateo2018	MateoDOC13	Doc	eIPD	na											6.929	na			1	0	BRCA2
Mateo2018	MateoDOC14	Doc	eIPD	na											7.037	na			1	0	BRCA2
Mateo2018	MateoDOC15	Doc	eIPD	na											7.402	na			1	0	BRCA2
Mateo2018	MateoDOC16	Doc	eIPD	na											7.62	na			1	0	BRCA2
Mateo2018	MateoDOC17	Doc	eIPD	na											7.765	na			1	0	BRCA2
Mateo2018	MateoDOC18	Doc	eIPD	na											7.91	na			1	0	BRCA2
Mateo2018	MateoDOC19	Doc	eIPD	na											8.055	na			1	0	BRCA2
Mateo2018	MateoDOC20	Doc	eIPD	na											8.529	na			1	0	BRCA2
Mateo2018	MateoDOC21	Doc	eIPD	na											10.392	na			1	0	BRCA2
Mateo2018	MateoDOC22	Doc	eIPD	na											11.305	na			1	0	BRCA2
Mateo2018	MateoDOC23	Doc	eIPD	na											11.523	na			1	0	BRCA2
Mateo2018	MateoDOC24	Doc	eIPD	na											12.253	na			1	0	BRCA2
Mateo2018	MateoDOC25	Doc	eIPD	na											14.08	na			1	0	BRCA2
Mateo2018	MateoDOC26	Doc	eIPD	na											19.965	na			1	0	BRCA2
Mateo2018	MateoABIENZA1	Abi/enza	eIPD	1											0.915	na			1	0	BRCA2
Mateo2018	MateoABIENZA2	Abi/enza	eIPD	1											1.461	na			1	0	BRCA2
Mateo2018	MateoABIENZA3	Abi/enza	eIPD	1											2.933	na			1	0	BRCA2
Mateo2018	MateoABIENZA4	Abi/enza	eIPD	1											3.058	na			1	0	BRCA2
Mateo2018	MateoABIENZA5	Abi/enza	eIPD	1											3.33	na			1	0	BRCA2
Mateo2018	MateoABIENZA6	Abi/enza	eIPD	1											3.648	na			1	0	BRCA2
Mateo2018	MateoABIENZA7	Abi/enza	eIPD	1											3.966	na			1	0	BRCA2
Mateo2018	MateoABIENZA8	Abi/enza	eIPD	1											4.65	na			1	0	BRCA2
Mateo2018	MateoABIENZA9	Abi/enza	eIPD	1											6.43	na			1	0	BRCA2
Mateo2018	MateoABIENZA10	Abi/enza	eIPD	1											6.657	na			1	0	BRCA2
Mateo2018	MateoABIENZA11	Abi/enza	eIPD	1											6.975	na			1	0	BRCA2
Mateo2018	MateoABIENZA12	Abi/enza	eIPD	1											7.795	na			1	0	BRCA2
Mateo2018	MateoABIENZA13	Abi/enza	eIPD	1											8.2968	na			1	0	BRCA2
Mateo2018	MateoABIENZA14	Abi/enza	eIPD	1											8.98	na			1	0	BRCA2
Mateo2018	MateoABIENZA15	Abi/enza	eIPD	1											10.806	na			1	0	BRCA2
Mateo2018	MateoABIENZA16	Abi/enza	eIPD	1											10.987	na			1	0	BRCA2
Mateo2018	MateoABIENZA17	Abi/enza	eIPD	1											11.031	na			1	0	BRCA2
Mateo2018	MateoABIENZA18	Abi/enza	eIPD	1											13.086	na			1	0	BRCA2
Mateo2018	MateoABIENZA19	Abi/enza	eIPD	1											13.632	na			1	0	BRCA2
Mateo2018	MateoABIENZA20	Abi/enza	eIPD	1											18.201	na			1	0	BRCA2
Mateo2018	MateoABIENZA21	Abi/enza	eIPD	1											18.701	na			1	0	BRCA2
Mateo2018	MateoABIENZA22	Abi/enza	eIPD	1											19.842	na			1	0	BRCA2
Mateo2018	MateoABIENZA23	Abi/enza	eIPD	1											20.526	na			1	0	BRCA2
Hussain2018	Hussain141	Abi	eIPD												20	1			0	1	BRCA2
Hussain2018	Hussain98	Abi	eIPD												8	0			0	1	BRCA2
Hussain2018	Hussain184	Abi	eIPD												10	0			0	1	BRCA2
Hussain2018	Hussain150	Abi	eIPD												17	1			0	1	BRCA2
Hussain2018	Hussain131	Abi	eIPD												8	1			0	1	BRCA2
Annala2017	Annala2017VC084	Abi/enza	eIPD	1											0.845023	1			1	0	BRCA2
Annala2017	Annala2017VC022	Abi/enza	eIPD	1											2.67993	1			1	0	BRCA2
Annala2017	Annala2017VC059	Abi/enza	eIPD	1											3.18694	1			1	0	BRCA2
Annala2017	Annala2017DTB097	Abi/enza	eIPD	1											3.3318	1			1	0	BRCA2
Annala2017	Annala2017OZM054	Abi/enza	eIPD	1											3.35593	1			1	0	BRCA2
Annala2017	Annala2017VC049	Abi/enza	eIPD	1											5.21498	1			1	0	BRCA2
Annala2017	Annala2017DTB157	Abi/enza	eIPD	1											9.94711	1			1	0	BRCA2
Annala2017	Annala2017DTB115	Abi/enza	eIPD	1											10.092	1			1	0	BRCA1
Annala2017	Annala2017VCCD010	Abi/enza	eIPD	2											0.869167	1			1	0	BRCA2
Annala2017	Annala2017VC023	Abi/enza	eIPD	2											0.941597	1			1	0	BRCA2
Annala2017	Annala2017VC031	Abi/enza	eIPD	2											1.01403	1			1	0	BRCA2
Annala2017	Annala2017OZM	Abi/enza	eIPD	2											3.01794	1			1	0	BRCA2
Annala2017	Annala2017VC001	Abi/enza	eIPD	2											7.3879	1			1	0	BRCA2
DeBono2020	Debono1	Abi/enza	eIPD												0.67161	1					BRCA1/2
DeBono2020	Debono2	Abi/enza	eIPD												0.926725	1					BRCA1/2
DeBono2020	Debono3	Abi/enza	eIPD												1.1818	1					BRCA1/2
DeBono2020	Debono4	Abi/enza	eIPD												1.3675	1					BRCA1/2
DeBono2020	Debono5	Abi/enza	eIPD												1.53012	1					BRCA1/2
DeBono2020	Debono6	Abi/enza	eIPD												1.53012	1					BRCA1/2
DeBono2020	Debono7	Abi/enza	eIPD												1.62351	1					BRCA1/2
DeBono2020	Debono8	Abi/enza	eIPD												1.62351	1					BRCA1/2
DeBono2020	Debono9	Abi/enza	eIPD												1.62351	1					BRCA1/2
DeBono2020	Debono10	Abi/enza	eIPD												1.67096	1					BRCA1/2
DeBono2020	Debono11	Abi/enza	eIPD												1.67096	1					BRCA1/2
DeBono2020	Debono12	Abi/enza	eIPD												1.67096	1					BRCA1/2
DeBono2020	Debono13	Abi/enza	eIPD												1.67096	1					BRCA1/2
DeBono2020	Debono14	Abi/enza	eIPD												1.7188	1					BRCA1/2
DeBono2020	Debono15	Abi/enza	eIPD												1.7188	1					BRCA1/2
DeBono2020	Debono16	Abi/enza	eIPD												1.7188	1					BRCA1/2
DeBono2020	Debono17	Abi/enza	eIPD												1.7188	1					BRCA1/2
DeBono2020	Debono18	Abi/enza	eIPD												1.7188	1					BRCA1/2
DeBono2020	Debono19	Abi/enza	eIPD												1.72086	0					BRCA1/2
DeBono2020	Debono20	Abi/enza	eIPD												1.74408	1					BRCA1/2
DeBono2020	Debono21	Abi/enza	eIPD												1.74408	1					BRCA1/2
DeBono2020	Debono22	Abi/enza	eIPD												1.79115	1					BRCA1/2
DeBono2020	Debono23	Abi/enza	eIPD												1.83787	1					BRCA1/2
DeBono2020	Debono24	Abi/enza	eIPD												1.83787	1					BRCA1/2
DeBono2020	Debono25	Abi/enza	eIPD												1.83787	1					BRCA1/2
DeBono2020	Debono26	Abi/enza	eIPD												1.83787	1					BRCA1/2
DeBono2020	Debono27	Abi/enza	eIPD												1.88589	1					BRCA1/2
DeBono2020	Debono28	Abi/enza	eIPD												1.9789	1					BRCA1/2
DeBono2020	Debono29	Abi/enza	eIPD												2.349	0					BRCA1/2
DeBono2020	Debono30	Abi/enza	eIPD												2.58144	1					BRCA1/2
DeBono2020	Debono31	Abi/enza	eIPD												2.92919	1					BRCA1/2
DeBono2020	Debono32	Abi/enza	eIPD												3.46226	1					BRCA1/2
DeBono2020	Debono33	Abi/enza	eIPD												3.53215	1					BRCA1/2
DeBono2020	Debono34	Abi/enza	eIPD												3.53215	1					BRCA1/2
DeBono2020	Debono35	Abi/enza	eIPD												3.53215	1					BRCA1/2
DeBono2020	Debono36	Abi/enza	eIPD												3.53215	1					BRCA1/2
DeBono2020	Debono37	Abi/enza	eIPD												3.53215	1					BRCA1/2
DeBono2020	Debono38	Abi/enza	eIPD												3.53215	1					BRCA1/2
DeBono2020	Debono39	Abi/enza	eIPD												3.5338	0					BRCA1/2
DeBono2020	Debono40	Abi/enza	eIPD												3.6042	1					BRCA1/2
DeBono2020	Debono41	Abi/enza	eIPD												3.65099	1					BRCA1/2
DeBono2020	Debono42	Abi/enza	eIPD												3.65099	1					BRCA1/2
DeBono2020	Debono43	Abi/enza	eIPD												3.72134	1					BRCA1/2
DeBono2020	Debono44	Abi/enza	eIPD												3.72134	1					BRCA1/2
DeBono2020	Debono45	Abi/enza	eIPD												3.72134	1					BRCA1/2
DeBono2020	Debono46	Abi/enza	eIPD												3.72134	1					BRCA1/2
DeBono2020	Debono47	Abi/enza	eIPD												3.76948	1					BRCA1/2
DeBono2020	Debono48	Abi/enza	eIPD												3.76948	1					BRCA1/2
DeBono2020	Debono49	Abi/enza	eIPD												5.345	1					BRCA1/2
DeBono2020	Debono50	Abi/enza	eIPD												5.507	1					BRCA1/2
DeBono2020	Debono51	Abi/enza	eIPD												5.6	0					BRCA1/2
DeBono2020	Debono52	Abi/enza	eIPD												5.878	0					BRCA1/2
DeBono2020	Debono53	Abi/enza	eIPD												6.596	1					BRCA1/2
DeBono2020	Debono54	Abi/enza	eIPD												7.106	1					BRCA1/2
DeBono2020	Debono55	Abi/enza	eIPD												8.797	1					BRCA1/2
DeBono2020	Debono56	Abi/enza	eIPD												9.215	0					BRCA1/2
DeBono2020	Debono57	Abi/enza	eIPD												9.655	0					BRCA1/2
DeBono2020	Debono58	Abi/enza	eIPD												12.8277	1					BRCA1/2

## Sheet: Supplementary Table 6
			Supplementary Table 6 – Joanna Briggs Checklist for Prevalence Studies Risk of Bias Tool.
				Annala 2018	Annala 2021	Hussain 2018	Castro 2019	Wyatt 2016	Torquato 2019	Zhao 2022	Dong 2021	McKay 2021	Gallagher 2012	Sokolova 2021	Kwon 2021	Nientiedt 2017
			1. Was the sample frame appropriate to address the target population?
			2. Were study participants sampled in an appropriate way?
			3. Was the sample size adequate?
			4. Were the study subjects and the setting described in detail?
			5. Was the data analysis conducted with sufficient coverage of the identified sample?
			6. Were valid methods used for the identification of the condition?
			7. Was the condition measured in a standard, reliable way for all participants?
			8. Was there appropriate statistical analysis?
			9. Was the response rate adequate, and if not, was the low response rate managed appropriately?
			Overal
			yes
			no
			unclear
			not applicable

## Sheet: Supplementary Table 7
			Supplementary Table 7 – Joanna Briggs Checklist for Checklist for Randomized Controlled Trials Risk of Bias Tool
				Annala 2018	Annala 2021	Hussain 2018	De Bono 2020
			1. Was true randomization used for assignment of participants to treatment groups?
			2. Was allocation to treatment groups concealed?
			3. Were treatment groups similar at the baseline?
			4. Were participants blind to treatment assignment?
			5. Were those delivering treatment blind to treatment assignment?
			6. Were outcomes assessors blind to treatment assignment?
			7. Were treatment groups treated identically other than the intervention of interest?
			8. Was follow up complete and if not, were differences between groups in terms of their follow up adequately described and analyzed?
			9. Were participants analyzed in the groups to which they were randomized?
			10. Were outcomes measured in the same way for treatment groups?
			11. Were outcomes measured in a reliable way?
			12. Was appropriate statistical analysis used?
			13. Was the trial design appropriate, and any deviations from the standard RCT design (individual randomization, parallel groups) accounted for in the conduct and analysis of the trial?
			Overal
			yes
			no
			unclear
			not applicable

## Sheet: Supplementary Table 8
			Supplementary Table 8 – Joanna Briggs Checklist for Checklist for Cohort Studies Risk of Bias Tool
				Annala 2017	Castro 2019	Wyatt 2016	Torquato 2019	Zhao 2022	Dong 2021	Mateo 2018	Gallagher 2012	Kwon 2021	Nientiedt 2017
			1. Were the two groups similar and recruited from the same population?
			2. Were the exposures measured similarly to assign people to both exposed and unexposed groups?
			3. Was the exposure measured in a valid and reliable way?
			4. Were confounding factors identified?
			5. Were strategies to deal with confounding factors stated?
			6. Were the groups/participants free of the outcome at the start of the study (or at the moment of exposure)?
			7. Were the outcomes measured in a valid and reliable way?
			8. Was the follow up time reported and sufficient to be long enough for outcomes to occur?
			9. Was follow up complete, and if not, were the reasons to loss to follow up described and explored?
			10. Were strategies to address incomplete follow up utilized?
			11. Was appropriate statistical analysis used?
			Overal
			yes
			no
			unclear
			not applicable
